# Supplementary material for: Artesunate Alleviates Paclitaxel-Induced Neuropathic Pain in Mice by Decreasing Metabotropic Glutamate Receptor 5 Activity and Neuroinflammation in Primary Sensory Neurons
Source: Front Mol Neurosci. 2022 May 27;15:902572. doi: 10.3389/fnmol.2022.902572 (PMC9184756; doi:10.3389/fnmol.2022.902572)
Supplement: Supplementary file 1 [file Data_Sheet_1.XLSX]

## Sheet: fig1A
	Vehicle	Vehicle	Vehicle	Vehicle	Vehicle	Vehicle	Vehicle	Vehicle	Vehicle	Vehicle	Paclitaxel	Paclitaxel	Paclitaxel	Paclitaxel	Paclitaxel	Paclitaxel	Paclitaxel	Paclitaxel	Paclitaxel	Paclitaxel
-1d	20	30	10	40	20	30	30	40	20	20	20	30	20	20	20	30	30	40	40	30
3d	20	20	30	30	10	20	20	40	20	30	40	50	40	50	40	60	50	60	60	40
7d	30	30	20	40	20	30	40	30	20	30	60	70	60	70	60	60	80	70	60	70
10d	20	30	30	40	20	30	30	40	30	30	70	90	80	90	70	80	90	90	80	70
14d	20	20	20	30	20	20	20	40	20	30	70	90	80	90	80	80	90	90	90	80
21d	20	30	20	40	20	30	30	30	20	30	70	80	70	80	70	70	80	90	80	70

## Sheet: fig1B
	Vehicle	Vehicle	Vehicle	Vehicle	Vehicle	Vehicle	Vehicle	Vehicle	Vehicle	Vehicle	Paclitaxel	Paclitaxel	Paclitaxel	Paclitaxel	Paclitaxel	Paclitaxel	Paclitaxel	Paclitaxel	Paclitaxel	Paclitaxel
-1d	20	18.56	19.32	17.35	19.53	18.64	20	19.22	17.36	18.78	20	18.23	19.32	20	17.43	18.42	20	18.29	18.45	19.45
3d	20	18.53	20	18.46	20	18.13	20	18.56	18.53	18.12	18.12	15	16.41	17.65	14.74	14.85	16.86	14.52	15.852	14.58
7d	20	17.34	18.54	17.68	20	19.53	20	18.55	19.11	20	15.52	13	14.63	16.74	12.75	12.73	12.85	12.25	11.25	12.52
10d	20	17.46	18.53	17.3	18.46	19.24	20	18.13	17.89	20	14.22	12	12.53	14.64	10.74	9.64	10.74	10.55	10.25	10.27
14d	20	18.33	19.67	16.83	20	19.39	20	19.45	18.34	20	8.29	8.43	7.45	9.53	6.64	7.12	7.37	8.24	6.25	6.52
21d	20	17.24	18.74	19.51	18.56	18.48	20	18.64	18.33	19.57	9.3	10.32	9.32	9.36	7.64	8.35	8.35	9.43	6.25	7.01

## Sheet: fig1C
	Vehicle	Vehicle	Vehicle	Vehicle	Vehicle	Vehicle	Vehicle	Vehicle	Paclitaxel	Paclitaxel	Paclitaxel	Paclitaxel	Paclitaxel	Paclitaxel	Paclitaxel	Paclitaxel
-1d	1.023	0.98	1.16						1.135	0.945	1.032
3d	1.16	1.16	0.98						1.56	1.651	1.733
7d	0.958	0.7581	0.965						1.91	2.158	2.134
10d	0.964	0.943	1.027						2.23	2.485	2.529
14d	1.053	1.021	1.202						2.33	2.585	2.729
21d	0.978	0.943	1.023						2.12	2.247	2.712

## Sheet: fig1D
	Vehicle	Vehicle	Vehicle	Vehicle	Vehicle	Vehicle	Vehicle	Vehicle	Paclitaxel	Paclitaxel	Paclitaxel	Paclitaxel	Paclitaxel	Paclitaxel	Paclitaxel	Paclitaxel
-1d	1.135	0.945	1.54						1.46	1.85	1.876
3d	1.56	1.651	1.64						3.53	3.65	3.25
7d	1.41	2.158	1.38						5.075	4.854	4.124
10d	1.34	2.485	1.75						5.32	5.23	4.393
14d	1.34	2.585	1.35						5.67	5.46	4.949
21d	1.54	2.347	1.56						4.79	4.22	4.27
