# Supplementary material for: Artesunate Alleviates Paclitaxel-Induced Neuropathic Pain in Mice by Decreasing Metabotropic Glutamate Receptor 5 Activity and Neuroinflammation in Primary Sensory Neurons
Source: Front Mol Neurosci. 2022 May 27;15:902572. doi: 10.3389/fnmol.2022.902572 (PMC9184756; doi:10.3389/fnmol.2022.902572)
Supplement: Supplementary file 2 [file Data_Sheet_2.XLSX]

## Sheet: fig2A
	Vehicle+DMSO	Vehicle+DMSO	Vehicle+DMSO	Vehicle+DMSO	Vehicle+DMSO	Vehicle+DMSO	Vehicle+DMSO	Vehicle+DMSO	Vehicle+DMSO	Vehicle+DMSO	Paclitaxel+DMSO	Paclitaxel+DMSO	Paclitaxel+DMSO	Paclitaxel+DMSO	Paclitaxel+DMSO	Paclitaxel+DMSO	Paclitaxel+DMSO	Paclitaxel+DMSO	Paclitaxel+DMSO	Paclitaxel+DMSO	Vehicle+artesunate (100μg)	Vehicle+artesunate (100μg)	Vehicle+artesunate (100μg)	Vehicle+artesunate (100μg)	Vehicle+artesunate (100μg)	Vehicle+artesunate (100μg)	Vehicle+artesunate (100μg)	Vehicle+artesunate (100μg)	Vehicle+artesunate (100μg)	Vehicle+artesunate (100μg)	Paclitaxel+artesunate (1μg)	Paclitaxel+artesunate (1μg)	Paclitaxel+artesunate (1μg)	Paclitaxel+artesunate (1μg)	Paclitaxel+artesunate (1μg)	Paclitaxel+artesunate (1μg)	Paclitaxel+artesunate (1μg)	Paclitaxel+artesunate (1μg)	Paclitaxel+artesunate (1μg)	Paclitaxel+artesunate (1μg)	Paclitaxel+artesunate (10μg)	Paclitaxel+artesunate (10μg)	Paclitaxel+artesunate (10μg)	Paclitaxel+artesunate (10μg)	Paclitaxel+artesunate (10μg)	Paclitaxel+artesunate (10μg)	Paclitaxel+artesunate (10μg)	Paclitaxel+artesunate (10μg)	Paclitaxel+artesunate (10μg)
-1d	20	30	10	40	20	30	30	40	20	20	20	30	20	20	20	30	30	40	40	30	30	20	20	20	20	40	30	10	30	10	30	20	40	30	20	40	40	30	20	30	20	30	10	40	20	30	30	20	20
3d	20	20	30	30	10	20	20	40	20	30	40	50	40	50	40	60	50	60	60	40	20	20	20	30	40	30	20	10	30	30	40	40	60	60	40	50	50	50	60	40	30	20	30	40	20	20	40	20	40
7d	30	30	20	40	20	30	40	30	20	30	60	70	60	70	60	60	80	70	60	70	20	30	30	30	20	20	20	20	40	30	60	60	80	60	60	70	70	70	70	60	40	30	40	50	40	40	40	30	40
10d	20	30	30	40	20	30	30	40	30	30	70	90	80	90	70	80	90	90	80	70	20	20	20	40	20	20	30	10	20	30	80	60	80	60	60	80	80	90	90	70	60	40	60	60	60	60	50	60	70
14d	20	20	20	30	20	20	20	40	20	30	70	90	80	90	80	80	90	90	90	80	30	20	20	30	20	20	20	10	30	30	80	70	90	70	70	80	80	90	90	80	70	40	60	70	60	70	50	60	80
21d	20	30	20	40	20	30	30	30	20	30	70	80	70	80	70	70	80	90	80	70	30	30	30	20	30	10	30	20	40	30	70	70	80	60	60	80	60	80	80	80	60	40	60	60	50	60	40	50	70
[truncated: 11 more columns]

## Sheet: fig2B
	Vehicle+DMSO	Vehicle+DMSO	Vehicle+DMSO	Vehicle+DMSO	Vehicle+DMSO	Vehicle+DMSO	Vehicle+DMSO	Vehicle+DMSO	Vehicle+DMSO	Vehicle+DMSO	Paclitaxel+DMSO	Paclitaxel+DMSO	Paclitaxel+DMSO	Paclitaxel+DMSO	Paclitaxel+DMSO	Paclitaxel+DMSO	Paclitaxel+DMSO	Paclitaxel+DMSO	Paclitaxel+DMSO	Paclitaxel+DMSO	Vehicle+artesunate (100μg)	Vehicle+artesunate (100μg)	Vehicle+artesunate (100μg)	Vehicle+artesunate (100μg)	Vehicle+artesunate (100μg)	Vehicle+artesunate (100μg)	Vehicle+artesunate (100μg)	Vehicle+artesunate (100μg)	Vehicle+artesunate (100μg)	Vehicle+artesunate (100μg)	Paclitaxel+artesunate (1μg)	Paclitaxel+artesunate (1μg)	Paclitaxel+artesunate (1μg)	Paclitaxel+artesunate (1μg)	Paclitaxel+artesunate (1μg)	Paclitaxel+artesunate (1μg)	Paclitaxel+artesunate (1μg)	Paclitaxel+artesunate (1μg)	Paclitaxel+artesunate (1μg)	Paclitaxel+artesunate (1μg)	Paclitaxel+artesunate (10μg)	Paclitaxel+artesunate (10μg)	Paclitaxel+artesunate (10μg)	Paclitaxel+artesunate (10μg)	Paclitaxel+artesunate (10μg)	Paclitaxel+artesunate (10μg)	Paclitaxel+artesunate (10μg)	Paclitaxel+artesunate (10μg)	Paclitaxel+artesunate (10μg)
-1d	18.13	17.89	17.45	17.3	18.46	19.24	18.65	20	20	18.53	19.53	19.64	17.54	16.95	17.43	18.34	18.29	18.57	19.22	18.58	18.85	17.31	20	18.58	17.5	20	18.56	20	18.2	18.56	18.53	19.54	18.79	19.54	19.51	18.78	18.64	17.12	19.87	20	20	17.39	20	19.56	19.34	19.2	17.46	18.65	18.46
3d	19.85	18.34	16.63	16.83	20	19.39	20	20	20	19.67	18.46	14.62	13.53	12.74	14.65	13.75	12.9	14.45	13.54	14.75	17.69	18.58	20	16.99	18	20	18.56	18.56	19.52	18.41	14.52	14.78	12.78	12.47	13.98	12.64	13.62	12.54	13.79	18.45	16.85	16.85	16.84	15.87	15.78	16.52	15.46	14.56	14.65
7d	18.64	18.33	16.07	19.51	18.56	18.48	19.57	20	20	18.74	15.97	13.96	12.97	10.67	12.44	11.86	10.84	10.85	12.85	12.56	18.55	19.45	20	17.15	17.13	20	16.85	17.53	17.98	19.33	13.24	12.45	11.58	10.87	13.56	11.45	12.45	10.85	10.85	12.56	14.58	16.78	15.89	14.85	12.45	14.65	13.85	12.54	12.54
10d	19.22	17.36	16.38	17.35	19.53	18.64	18.78	20	20	19.32	14.75	11.63	10.84	8.58	10.77	8.86	8.64	10.1	9.78	10.21	18.89	17.04	20	17.21	17.78	20	17.52	17.56	19.52	18.11	10.56	10.79	9.44	8.17	9.72	8.06	8.33	9.78	7.79	10.21	12.56	15.77	12.84	12.65	10.54	12.77	10.56	10.69	12.89
14d	18.56	18.53	16.09	18.46	20	18.13	18.12	20	20	17.25	9.86	8.68	7.58	7.46	6.05	7.54	7.68	8.56	7.56	6.5289	19.85	18.77	20	16.56	16.75	20	20	18.98	18.33	18.45	8.02	7.58	7.58	6.98	6.85	7.05	7.12	8.65	6.15	8.97	8.82	11.78	10.79	9.89	9.64	8.06	9.85	9.69	10.65
21d	18.55	16.51	17.28	17.68	20	19.53	20	20	20	18.54	10.25	9.03	9.13	8.07	6.19	8.07	7.85	8.98	8.45	8.69	18.64	18.23	20	17.78	16.64	20	20	17.56	18.52	19.52	9.87	8.65	8.79	7.07	7.89	7.88	8.45	8.99	6.95	10.78	10.56	12.89	11.58	11.78	10.11	9.78	10.54	9.87	10.65
[truncated: 11 more columns]

## Sheet: fig2C
	Vehicle	Vehicle	Vehicle	Vehicle	Vehicle	Vehicle	Vehicle	Vehicle	Vehicle	Vehicle	Paclitaxel	Paclitaxel	Paclitaxel	Paclitaxel	Paclitaxel	Paclitaxel	Paclitaxel	Paclitaxel	Paclitaxel	Paclitaxel
Before	20	30	30	40	20	30	20	40	30	30	70	90	80	90	70	80	90	80	90	80
After	20	20	30	30	30	20	20	40	20	40	40	50	40	50	30	60	50	50	60	50

## Sheet: fig2D
	Vehicle	Vehicle	Vehicle	Vehicle	Vehicle	Vehicle	Vehicle	Vehicle	Vehicle	Vehicle	Paclitaxel	Paclitaxel	Paclitaxel	Paclitaxel	Paclitaxel	Paclitaxel	Paclitaxel	Paclitaxel	Paclitaxel	Paclitaxel
Before	18.02	18.56	19.32	16.58	16.87	18.64	20	19.22	17.36	18.78	8.29	8.43	7.45	9.53	6.64	7.12	7.37	8.24	6.25	6.52
After	18.34	18.53	20	16.47	17.15	18.13	20	18.56	17.55	18.12	15.52	13	14.63	16.74	12.75	12.73	12.85	12.25	11.25	12.52

## Sheet: fig2E
	Saline	Saline	Saline	Saline	Saline	Saline	Saline	Saline	Saline	Saline	Lidocaine	Lidocaine	Lidocaine	Lidocaine	Lidocaine	Lidocaine	Lidocaine	Lidocaine	Lidocaine	Lidocaine
Pre	468	521	401	516	467	421	440	483	364	425	432	379	599	384	433	479	460	417	536	475
Post	366	315	329	410	261	318	411	328	276	332	534	585	571	490	639	582	489	572	624	568
Pre	456	513	421	408	541	453	479	428	563	457	444	387	479	492	359	447	421	472	337	443
Post	474	433	489	426	511	479	407	458	444	503	426	467	411	474	389	421	493	442	456	397
Pre	453	553	458	479	486	454	517	426	413	402	447	347	442	421	414	446	383	474	487	498
Post	423	487	503	422	405	465	503	408	455	558	477	413	397	478	495	435	397	492	445	342

## Sheet: fig2F
Paclitaxel +DMSO	Paclitaxel +DMSO	Paclitaxel +DMSO	Paclitaxel +DMSO	Paclitaxel +DMSO	Paclitaxel +DMSO	Paclitaxel +DMSO	Paclitaxel +DMSO	Paclitaxel +DMSO	Paclitaxel +DMSO	Paclitaxel+ Artesunate	Paclitaxel+ Artesunate	Paclitaxel+ Artesunate	Paclitaxel+ Artesunate	Paclitaxel+ Artesunate	Paclitaxel+ Artesunate	Paclitaxel+ Artesunate	Paclitaxel+ Artesunate	Paclitaxel+ Artesunate	Paclitaxel+ Artesunate	Vehicle +DMSO	Vehicle +DMSO	Vehicle +DMSO	Vehicle +DMSO	Vehicle +DMSO	Vehicle +DMSO	Vehicle +DMSO	Vehicle +DMSO	Vehicle +DMSO	Vehicle +DMSO
168	-24	242	80	174	264	78	244	78	236	-48	34	-78	48	-122	-58	86	-16	12	-106	54	-74	-106	56	90	-30	-106	84	-10	-216

## Sheet: fig2G
	Paclitaxel +DMSO	Paclitaxel +DMSO	Paclitaxel +DMSO	Paclitaxel +DMSO	Paclitaxel +DMSO	Paclitaxel+ Artesunate	Paclitaxel+ Artesunate	Paclitaxel+ Artesunate	Paclitaxel+ Artesunate	Paclitaxel+ Artesunate	Vehicle +DMSO	Vehicle +DMSO	Vehicle +DMSO	Vehicle +DMSO	Vehicle +DMSO
mGluR5 mRNA	2.54	2.65	2.44	2.85	1.94	1.58	1.763	1.85	1.321	1.19	0.983	1.212	1.145	0.953	1.157

## Sheet: fig2H
	Paclitaxel +DMSO	Paclitaxel +DMSO	Paclitaxel +DMSO	Paclitaxel +DMSO	Paclitaxel +DMSO	Paclitaxel+ Artesunate	Paclitaxel+ Artesunate	Paclitaxel+ Artesunate	Paclitaxel+ Artesunate	Paclitaxel+ Artesunate	Vehicle +DMSO	Vehicle +DMSO	Vehicle +DMSO	Vehicle +DMSO	Vehicle +DMSO
mGluR5 Pro	6.457	5.023	4.255	5.751	4.848	2.934	2.848	1.943	2.963	2.558	1.534	1.278	2.463	1.029	1.759
