# Supplementary material for: Artesunate Alleviates Paclitaxel-Induced Neuropathic Pain in Mice by Decreasing Metabotropic Glutamate Receptor 5 Activity and Neuroinflammation in Primary Sensory Neurons
Source: Front Mol Neurosci. 2022 May 27;15:902572. doi: 10.3389/fnmol.2022.902572 (PMC9184756; doi:10.3389/fnmol.2022.902572)
Supplement: Supplementary file 3 [file Data_Sheet_3.XLSX]

## Sheet: fig3A
	Vehicle+DMSO	Vehicle+DMSO	Vehicle+DMSO	Vehicle+DMSO	Vehicle+DMSO	Vehicle+DMSO	Vehicle+DMSO	Vehicle+DMSO	Vehicle+DMSO	Vehicle+DMSO	Vehicle+MPEP (100nmol)	Vehicle+MPEP (100nmol)	Vehicle+MPEP (100nmol)	Vehicle+MPEP (100nmol)	Vehicle+MPEP (100nmol)	Vehicle+MPEP (100nmol)	Vehicle+MPEP (100nmol)	Vehicle+MPEP (100nmol)	Vehicle+MPEP (100nmol)	Vehicle+MPEP (100nmol)	Paclitaxel+DMSO	Paclitaxel+DMSO	Paclitaxel+DMSO	Paclitaxel+DMSO	Paclitaxel+DMSO	Paclitaxel+DMSO	Paclitaxel+DMSO	Paclitaxel+DMSO	Paclitaxel+DMSO	Paclitaxel+DMSO	Paclitaxel+MPEP (1nmol)	Paclitaxel+MPEP (1nmol)	Paclitaxel+MPEP (1nmol)	Paclitaxel+MPEP (1nmol)	Paclitaxel+MPEP (1nmol)	Paclitaxel+MPEP (1nmol)	Paclitaxel+MPEP (1nmol)	Paclitaxel+MPEP (1nmol)	Paclitaxel+MPEP (1nmol)	Paclitaxel+MPEP (1nmol)	Paclitaxel+MPEP (10nmol)	Paclitaxel+MPEP (10nmol)	Paclitaxel+MPEP (10nmol)	Paclitaxel+MPEP (10nmol)	Paclitaxel+MPEP (10nmol)	Paclitaxel+MPEP (10nmol)	Paclitaxel+MPEP (10nmol)	Paclitaxel+MPEP (10nmol)	Paclitaxel+MPEP (10nmol)
-1d	30	40	10	20	10	20	30	30	40	40	20	30	30	20	30	30	30	10	30	10	20	30	20	20	20	30	30	40	40	30	20	30	20	40	30	30	20	20	30	40	20	30	10	40	20	30	30	20	20
3d	20	20	30	30	10	20	20	40	20	30	20	40	20	20	20	30	20	10	30	30	40	50	40	50	40	60	50	60	60	40	50	50	40	60	50	50	40	50	60	50	30	20	30	40	20	20	40	20	40
7d	30	30	20	40	20	30	40	30	20	30	40	30	20	20	30	40	20	20	40	30	60	70	60	70	60	60	80	70	60	70	70	70	60	70	70	70	60	80	80	70	40	30	40	50	40	40	40	30	40
10d	20	30	30	40	20	30	30	40	30	30	10	10	20	30	20	20	30	30	20	20	70	90	80	90	70	80	90	90	80	70	80	80	60	80	80	80	60	90	90	90	60	40	60	60	50	60	50	50	50
14d	20	20	20	30	20	20	20	40	20	30	30	30	40	30	20	20	20	20	20	30	70	90	80	90	80	80	90	90	90	80	80	90	70	80	80	90	70	90	90	90	70	60	70	70	60	70	70	60	70
21d	20	30	20	40	20	30	30	30	20	30	10	30	30	20	30	10	30	20	20	30	70	80	70	80	70	70	80	90	80	70	70	80	60	70	70	80	60	80	80	80	60	50	60	60	50	60	70	50	70
[truncated: 11 more columns]

## Sheet: fig2B
	Vehicle+DMSO	Vehicle+DMSO	Vehicle+DMSO	Vehicle+DMSO	Vehicle+DMSO	Vehicle+DMSO	Vehicle+DMSO	Vehicle+DMSO	Vehicle+DMSO	Vehicle+DMSO	Paclitaxel+DMSO	Paclitaxel+DMSO	Paclitaxel+DMSO	Paclitaxel+DMSO	Paclitaxel+DMSO	Paclitaxel+DMSO	Paclitaxel+DMSO	Paclitaxel+DMSO	Paclitaxel+DMSO	Paclitaxel+DMSO	Vehicle+MPEP (100nmol)	Vehicle+MPEP (100nmol)	Vehicle+MPEP (100nmol)	Vehicle+MPEP (100nmol)	Vehicle+MPEP (100nmol)	Vehicle+MPEP (100nmol)	Vehicle+MPEP (100nmol)	Vehicle+MPEP (100nmol)	Vehicle+MPEP (100nmol)	Vehicle+MPEP (100nmol)	Paclitaxel+MPEP (1nmol)	Paclitaxel+MPEP (1nmol)	Paclitaxel+MPEP (1nmol)	Paclitaxel+MPEP (1nmol)	Paclitaxel+MPEP (1nmol)	Paclitaxel+MPEP (1nmol)	Paclitaxel+MPEP (1nmol)	Paclitaxel+MPEP (1nmol)	Paclitaxel+MPEP (1nmol)	Paclitaxel+MPEP (1nmol)	Paclitaxel+MPEP (10nmol)	Paclitaxel+MPEP (10nmol)	Paclitaxel+MPEP (10nmol)	Paclitaxel+MPEP (10nmol)	Paclitaxel+MPEP (10nmol)	Paclitaxel+MPEP (10nmol)	Paclitaxel+MPEP (10nmol)	Paclitaxel+MPEP (10nmol)	Paclitaxel+MPEP (10nmol)
-1d	18.13	17.89	17.45	17.3	18.46	19.24	18.65	20	20	18.53	19.53	19.64	17.54	16.95	17.43	18.34	18.29	18.57	19.22	18.58	20	16.54	18.64	17.96	16.96	17.22	19.64	20	19.24	17.74	18.98	16.75	18.57	19.34	18.15	18.53	19.54	17.67	19.44	16.97	20	17.39	20	19.56	19.34	19.2	17.46	18.65	18.46
3d	19.85	18.34	16.63	16.83	20	19.39	20	20	20	19.67	18.46	14.62	13.53	12.74	14.65	13.75	12.9	14.45	13.54	14.75	20	17.75	18.75	16.68	19.64	16.88	17.54	19.47	19.07	17.97	15.57	13.11	13.63	15.87	13.56	14.41	15.26	13.12	15.97	16.33	17.38	17.22	17.49	15.56	16.26	17.33	16.16	16.32	15.63
7d	18.64	18.33	16.07	19.51	18.56	18.48	19.57	20	20	18.74	15.97	13.96	12.97	10.67	12.44	11.86	10.84	10.85	12.85	12.56	20	19.54	17.55	18.67	17.98	19.57	16.75	20	18.67	17.16	12.43	11.43	11.53	12.54	10.65	11.34	12.14	10.53	12.58	12.11	14.28	16.42	15.43	14.14	12.35	14.44	15.75	14.37	13.78
10d	19.22	17.36	16.38	17.35	19.53	18.64	18.78	20	20	19.32	14.75	11.63	10.84	8.58	10.77	8.86	8.64	10.1	9.78	10.21	20	18.74	20	19.54	18.46	18.49	19.79	20	18.55	19.1	10.26	9.58	9.35	9.03	7.32	8.02	8.14	8.18	9.86	10.76	12.56	11.67	12.46	12.56	10.06	11.87	14.12	13.63	12.11
14d	18.56	18.53	16.09	18.46	20	18.13	18.12	20	20	17.25	9.86	8.68	7.58	7.46	6.05	7.54	7.68	8.56	7.56	6.5289	20	18.11	20	16.87	19.31	18.7	16.27	20	17.48	19.31	9.62	7.35	7.35	8.08	7.01	8.13	8.08	8.42	7.74	10.53	11.5	9.96	11.65	12.07	9.01	11.46	14.05	13.03	12.15
21d	18.55	16.51	17.28	17.68	20	19.53	20	20	20	18.54	10.25	9.03	9.13	8.07	6.19	8.07	7.85	8.98	8.45	8.69	20	18.32	19.22	17.87	18.64	17.75	18.43	20	19.37	17.96	9.87	7.09	8.44	8.75	8.02	8.54	9.04	8.95	8.74	10.99	12.43	10.65	12.07	12.08	9.06	12.78	14.86	13.95	13.84
[truncated: 11 more columns]

## Sheet: fig3C
	Saline	Saline	Saline	Saline	Saline	Saline	Saline	Saline	Saline	Saline	Lidocaine	Lidocaine	Lidocaine	Lidocaine	Lidocaine	Lidocaine	Lidocaine	Lidocaine	Lidocaine	Lidocaine
Pre	468	521	401	516	467	421	440	483	364	425	432	379	599	384	433	479	460	417	536	475
Post	366	315	329	410	261	318	411	328	276	332	534	585	571	490	639	582	489	572	624	568
Pre	425	468	451	409	507	459	407	445	486	443	475	432	449	491	393	441	493	455	414	457
Post	468	411	407	452	447	431	437	408	464	423	432	489	493	448	453	469	463	492	436	477
Pre	447	441	499	453	448	438	444	412	420	422	453	459	401	447	452	462	456	488	480	478
Post	459	508	487	427	474	457	441	406	503	484	441	392	413	473	426	443	459	494	397	416

## Sheet: fig3D
Paclitaxel +DMSO	Paclitaxel +DMSO	Paclitaxel +DMSO	Paclitaxel +DMSO	Paclitaxel +DMSO	Paclitaxel +DMSO	Paclitaxel +DMSO	Paclitaxel +DMSO	Paclitaxel +DMSO	Paclitaxel +DMSO	Paclitaxel+ MPEP100nmol	Paclitaxel+ MPEP100nmol	Paclitaxel+ MPEP100nmol	Paclitaxel+ MPEP100nmol	Paclitaxel+ MPEP100nmol	Paclitaxel+ MPEP100nmol	Paclitaxel+ MPEP100nmol	Paclitaxel+ MPEP100nmol	Paclitaxel+ MPEP100nmol	Paclitaxel+ MPEP100nmol	Vehicle+ MPEP100nmol	Vehicle+ MPEP100nmol	Vehicle+ MPEP100nmol	Vehicle+ MPEP100nmol	Vehicle+ MPEP100nmol	Vehicle+ MPEP100nmol	Vehicle+ MPEP100nmol	Vehicle+ MPEP100nmol	Vehicle+ MPEP100nmol	Vehicle+ MPEP100nmol
168	-24	242	80	174	264	78	244	78	236	-36	78	86	-4	6	38	26	84	-28	54	-18	-116	-74	46	-48	-14	18	88	-106	-68

## Sheet: fig3E
	Paclitaxel +DMSO	Paclitaxel +DMSO	Paclitaxel +DMSO	Paclitaxel +DMSO	Paclitaxel +DMSO	Paclitaxel+ MPEP (100nmol)	Paclitaxel+ MPEP (100nmol)	Paclitaxel+ MPEP (100nmol)	Paclitaxel+ MPEP (100nmol)	Paclitaxel+ MPEP (100nmol)	Vehicle+ MPEP (100nmol)	Vehicle+ MPEP (100nmol)	Vehicle+ MPEP (100nmol)	Vehicle+ MPEP (100nmol)	Vehicle+ MPEP (100nmol)
mGluR5 mRNA	2.73	2.52	1.99	2.55	2.94	1.68	1.48	2.14	1.57	1.76	1.05	1.36	1.32	1.21	0.98

## Sheet: fig3F
	Paclitaxel +DMSO	Paclitaxel +DMSO	Paclitaxel +DMSO	Paclitaxel +DMSO	Paclitaxel +DMSO	Paclitaxel+ MPEP100nmol	Paclitaxel+ MPEP100nmol	Paclitaxel+ MPEP100nmol	Paclitaxel+ MPEP100nmol	Paclitaxel+ MPEP100nmol	Vehicle+ MPEP100nmol	Vehicle+ MPEP100nmol	Vehicle+ MPEP100nmol	Vehicle+ MPEP100nmol	Vehicle+ MPEP100nmol
mGluR5 Pro	6.457	5.023	4.255	5.751	4.848	2.34	2.55	1.98	1.58	2.543	1.453	1.124	1.986	2.094	1.237
