# Supplementary material for: Artesunate Alleviates Paclitaxel-Induced Neuropathic Pain in Mice by Decreasing Metabotropic Glutamate Receptor 5 Activity and Neuroinflammation in Primary Sensory Neurons
Source: Front Mol Neurosci. 2022 May 27;15:902572. doi: 10.3389/fnmol.2022.902572 (PMC9184756; doi:10.3389/fnmol.2022.902572)
Supplement: Supplementary file 4 [file Data_Sheet_4.XLSX]

## Sheet: fig4A
	Paclitaxel+artesunate (1μg)	Paclitaxel+artesunate (1μg)	Paclitaxel+artesunate (1μg)	Paclitaxel+artesunate (1μg)	Paclitaxel+artesunate (1μg)	Paclitaxel+artesunate (1μg)	Paclitaxel+artesunate (1μg)	Paclitaxel+artesunate (1μg)	Paclitaxel+artesunate (1μg)	Paclitaxel+artesunate (1μg)	Paclitaxel+DMSO	Paclitaxel+DMSO	Paclitaxel+DMSO	Paclitaxel+DMSO	Paclitaxel+DMSO	Paclitaxel+DMSO	Paclitaxel+DMSO	Paclitaxel+DMSO	Paclitaxel+DMSO	Paclitaxel+DMSO	Paclitaxel+MPEP (1nmol)	Paclitaxel+MPEP (1nmol)	Paclitaxel+MPEP (1nmol)	Paclitaxel+MPEP (1nmol)	Paclitaxel+MPEP (1nmol)	Paclitaxel+MPEP (1nmol)	Paclitaxel+MPEP (1nmol)	Paclitaxel+MPEP (1nmol)	Paclitaxel+MPEP (1nmol)	Paclitaxel+MPEP (1nmol)	Paclitaxel+MPEP (1nmol)+artesunate (1μg)	Paclitaxel+MPEP (1nmol)+artesunate (1μg)	Paclitaxel+MPEP (1nmol)+artesunate (1μg)	Paclitaxel+MPEP (1nmol)+artesunate (1μg)	Paclitaxel+MPEP (1nmol)+artesunate (1μg)	Paclitaxel+MPEP (1nmol)+artesunate (1μg)	Paclitaxel+MPEP (1nmol)+artesunate (1μg)	Paclitaxel+MPEP (1nmol)+artesunate (1μg)	Paclitaxel+MPEP (1nmol)+artesunate (1μg)	Paclitaxel+MPEP (1nmol)+artesunate (1μg)
-1d	30	20	40	30	20	40	40	30	20	30	20	30	20	20	20	30	30	40	40	30	20	30	20	40	30	30	20	20	30	40	30	10	20	30	30	20	30	20	20	20
3d	40	40	60	60	40	50	50	50	60	40	40	50	40	50	40	60	50	60	60	40	50	50	40	60	50	50	40	50	60	50	30	30	40	40	30	30	40	50	40	30
7d	60	60	80	60	60	70	70	70	70	60	60	70	60	70	60	60	80	70	60	70	70	70	60	70	70	70	60	80	80	70	30	30	40	60	40	50	40	50	50	40
10d	80	60	80	60	60	80	80	90	90	70	70	90	80	90	70	80	90	90	80	70	80	80	60	80	80	80	60	90	90	90	30	50	50	60	40	60	60	70	60	60
14d	80	70	90	70	70	80	80	90	90	80	70	90	80	90	80	80	90	90	90	80	80	90	70	80	80	90	70	90	90	90	50	50	60	70	50	70	60	80	70	70
21d	70	70	80	60	60	80	60	80	80	80	70	80	70	80	70	70	80	90	80	70	70	80	60	70	70	80	60	80	80	80	40	50	50	70	50	60	50	70	60	60

## Sheet: fig4B
	Paclitaxel+artesunate(1μg)	Paclitaxel+artesunate(1μg)	Paclitaxel+artesunate(1μg)	Paclitaxel+artesunate(1μg)	Paclitaxel+artesunate(1μg)	Paclitaxel+artesunate(1μg)	Paclitaxel+artesunate(1μg)	Paclitaxel+artesunate(1μg)	Paclitaxel+artesunate(1μg)	Paclitaxel+artesunate(1μg)	Paclitaxel+DMSO	Paclitaxel+DMSO	Paclitaxel+DMSO	Paclitaxel+DMSO	Paclitaxel+DMSO	Paclitaxel+DMSO	Paclitaxel+DMSO	Paclitaxel+DMSO	Paclitaxel+DMSO	Paclitaxel+DMSO	Paclitaxel+MPEP (1nmol)	Paclitaxel+MPEP (1nmol)	Paclitaxel+MPEP (1nmol)	Paclitaxel+MPEP (1nmol)	Paclitaxel+MPEP (1nmol)	Paclitaxel+MPEP (1nmol)	Paclitaxel+MPEP (1nmol)	Paclitaxel+MPEP (1nmol)	Paclitaxel+MPEP (1nmol)	Paclitaxel+MPEP (1nmol)	Paclitaxel+MPEP (1nmol)+artesunate(1μg)	Paclitaxel+MPEP (1nmol)+artesunate(1μg)	Paclitaxel+MPEP (1nmol)+artesunate(1μg)	Paclitaxel+MPEP (1nmol)+artesunate(1μg)	Paclitaxel+MPEP (1nmol)+artesunate(1μg)	Paclitaxel+MPEP (1nmol)+artesunate(1μg)	Paclitaxel+MPEP (1nmol)+artesunate(1μg)	Paclitaxel+MPEP (1nmol)+artesunate(1μg)	Paclitaxel+MPEP (1nmol)+artesunate(1μg)	Paclitaxel+MPEP (1nmol)+artesunate(1μg)
-1d	18.53	19.54	18.79	19.54	19.51	18.78	18.64	17.12	19.87	20	19.53	19.64	17.54	16.95	17.43	18.34	18.29	18.57	19.22	18.58	18.98	16.75	18.57	19.34	18.15	18.53	19.54	17.67	19.44	16.97	18.75	18.75	17.89	20	18.32	17.89	18.76	19.65	17.88	16.86
3d	14.52	14.78	12.78	12.47	13.98	12.64	13.62	12.54	13.79	18.45	18.46	14.62	13.53	12.74	14.65	13.75	12.9	14.45	13.54	14.75	15.57	13.11	13.63	15.87	13.56	14.41	15.26	13.12	15.97	16.33	18.5	17.72	17.35	14.76	15.48	18.65	17.76	16.77	16.76	15.64
7d	13.24	12.45	11.58	10.87	13.56	11.45	12.45	10.85	10.85	12.56	15.97	13.96	12.97	10.67	12.44	11.86	10.84	10.85	12.85	12.56	12.43	11.43	11.53	12.54	10.65	11.34	12.14	10.53	12.58	12.11	16.78	15.76	15.76	14.65	13.74	16.29	15.76	14.11	14.24	13.46
10d	10.56	10.79	9.44	8.17	9.72	8.06	8.33	9.78	7.79	10.21	14.75	11.63	10.84	8.58	10.77	8.86	8.64	10.1	9.78	10.21	10.26	9.58	9.35	9.03	7.32	8.02	8.14	8.18	9.86	10.76	14.65	12.76	13.53	12.87	11.26	13.47	13.75	12.57	12.22	11.32
14d	8.02	7.58	7.58	6.98	6.85	7.05	7.12	8.65	6.15	8.97	9.86	8.68	7.58	7.46	6.05	7.54	7.68	8.56	7.56	6.5289	9.62	7.35	7.35	8.08	7.01	8.13	8.08	8.42	7.74	10.53	14.65	10.64	11.24	11.83	10.38	11.43	11.73	12.79	12.32	10.76
21d	9.87	8.65	8.79	7.07	7.89	7.88	8.45	8.99	6.95	10.78	10.25	9.03	9.13	8.07	6.19	8.07	7.85	8.98	8.45	8.69	9.87	7.09	8.44	8.75	8.02	8.54	9.04	8.95	8.74	10.99	13.75	11.21	11.88	12.01	9.46	13.53	13.65	12.98	12.76	11.54

## Sheet: fig4C
	DMSO	DMSO	DMSO	DMSO	DMSO	DMSO	DMSO	DMSO	DMSO	DMSO	CHPG(1nmol)+DMSO	CHPG(1nmol)+DMSO	CHPG(1nmol)+DMSO	CHPG(1nmol)+DMSO	CHPG(1nmol)+DMSO	CHPG(1nmol)+DMSO	CHPG(1nmol)+DMSO	CHPG(1nmol)+DMSO	CHPG(1nmol)+DMSO	CHPG(1nmol)+DMSO	CHPG(1nmol)+artesunate (100μg)	CHPG(1nmol)+artesunate (100μg)	CHPG(1nmol)+artesunate (100μg)	CHPG(1nmol)+artesunate (100μg)	CHPG(1nmol)+artesunate (100μg)	CHPG(1nmol)+artesunate (100μg)	CHPG(1nmol)+artesunate (100μg)	CHPG(1nmol)+artesunate (100μg)	CHPG(1nmol)+artesunate (100μg)	CHPG(1nmol)+artesunate (100μg)
-1d	40	30	20	10	20	30	30	40	30	20	30	40	20	40	20	30	20	30	40	10	30	10	20	30	20	20	30	20	10	20
1h	30	20	30	10	30	20	30	40	20	30	60	70	80	70	70	60	80	60	90	60	60	50	40	40	50	50	50	50	40	40
6h	30	30	20	20	20	30	40	30	20	30	50	60	60	60	50	50	50	60	70	50	50	40	30	40	50	50	40	40	30	40
12h	40	40	20	10	30	30	40	40	30	20	50	50	50	60	50	40	40	50	60	40	40	40	30	30	50	30	30	40	30	30

## Sheet: fig4D
	DMSO	DMSO	DMSO	DMSO	DMSO	DMSO	DMSO	DMSO	DMSO	DMSO	CHPG(1nmol)+DMSO	CHPG(1nmol)+DMSO	CHPG(1nmol)+DMSO	CHPG(1nmol)+DMSO	CHPG(1nmol)+DMSO	CHPG(1nmol)+DMSO	CHPG(1nmol)+DMSO	CHPG(1nmol)+DMSO	CHPG(1nmol)+DMSO	CHPG(1nmol)+DMSO	CHPG(1nmol)+artesunate (100μg)	CHPG(1nmol)+artesunate (100μg)	CHPG(1nmol)+artesunate (100μg)	CHPG(1nmol)+artesunate (100μg)	CHPG(1nmol)+artesunate (100μg)	CHPG(1nmol)+artesunate (100μg)	CHPG(1nmol)+artesunate (100μg)	CHPG(1nmol)+artesunate (100μg)	CHPG(1nmol)+artesunate (100μg)	CHPG(1nmol)+artesunate (100μg)
-1d	19.25	16.54	18.22	17.43	18.69	20	16.58	18.46	19.87	18.55	18.45	17.65	19.72	18.65	19.99	20	17.48	19.11	18.75	17.63	19.65	18.23	18.65	18.02	19.87	20	16.64	18.28	20	17.46
1h	18.78	17.65	19.32	16.41	18.23	20	17.02	17.98	19.65	18.42	12.68	11.89	10.78	10.93	8.56	9.87	10.69	11.33	10.82	8.69	14.75	14.14	16.85	14.12	15.23	17.35	14.34	14.15	15.11	12.53
6h	17.21	17.44	18.16	18.38	19.08	20	17.88	18.23	18.74	19.39	13.65	14.06	12.65	11.97	10.75	11.57	12.75	13.64	12.5	10.78	15.64	14.68	16.68	14.77	16.75	17.04	15.75	15.43	16.86	13.75
12h	18.75	16.87	18.74	17.61	19.99	20	16.42	17.82	18.76	19.2	15.75	14.49	13.65	12.32	12.64	12.78	14.65	14.75	13.57	12.55	17.54	17.75	16.65	16.97	17.54	17.5	16.42	16.22	18.49	16.81

## Sheet: fig4E
	Paclitaxel+DMSO	Paclitaxel+DMSO	Paclitaxel+DMSO	Paclitaxel+DMSO	Paclitaxel+DMSO	Paclitaxel+DMSO	Paclitaxel+DMSO	Paclitaxel+DMSO	Paclitaxel+DMSO	Paclitaxel+DMSO	Paclitaxel+artesunate(100μg)+CHPG(1nmol)	Paclitaxel+artesunate(100μg)+CHPG(1nmol)	Paclitaxel+artesunate(100μg)+CHPG(1nmol)	Paclitaxel+artesunate(100μg)+CHPG(1nmol)	Paclitaxel+artesunate(100μg)+CHPG(1nmol)	Paclitaxel+artesunate(100μg)+CHPG(1nmol)	Paclitaxel+artesunate(100μg)+CHPG(1nmol)	Paclitaxel+artesunate(100μg)+CHPG(1nmol)	Paclitaxel+artesunate(100μg)+CHPG(1nmol)	Paclitaxel+artesunate(100μg)+CHPG(1nmol)	Paclitaxel+artesunate(100μg)	Paclitaxel+artesunate(100μg)	Paclitaxel+artesunate(100μg)	Paclitaxel+artesunate(100μg)	Paclitaxel+artesunate(100μg)	Paclitaxel+artesunate(100μg)	Paclitaxel+artesunate(100μg)	Paclitaxel+artesunate(100μg)	Paclitaxel+artesunate(100μg)	Paclitaxel+artesunate(100μg)
-1d	40	30	20	20	20	20	40	40	30	30	20	40	30	30	40	20	30	20	40	30	30	40	40	30	30	30	20	30	20	20
10d	90	80	80	80	90	80	80	90	80	70	40	50	50	50	40	60	40	40	50	50	30	50	40	40	30	30	30	40	40	30
1h											80	70	80	70	80	90	80	70	70	80	40	50	50	30	40	40	40	50	40	40
6h											70	70	60	50	60	70	60	60	50	40	40	60	50	30	50	40	40	50	30	40
12h											50	60	50	60	40	50	50	60	50	40	40	50	40	30	40	30	40	30	30	40
11d	80	90	90	80	90	90	80	90	80	70	40	50	40	50	40	30	30	40	50	40	50	40	50	40	30	40	30	50	30	40

## Sheet: fig4F
	Paclitaxel+DMSO	Paclitaxel+DMSO	Paclitaxel+DMSO	Paclitaxel+DMSO	Paclitaxel+DMSO	Paclitaxel+DMSO	Paclitaxel+DMSO	Paclitaxel+DMSO	Paclitaxel+DMSO	Paclitaxel+DMSO	Paclitaxel+artesunate(100μg)+CHPG(1nmol)	Paclitaxel+artesunate(100μg)+CHPG(1nmol)	Paclitaxel+artesunate(100μg)+CHPG(1nmol)	Paclitaxel+artesunate(100μg)+CHPG(1nmol)	Paclitaxel+artesunate(100μg)+CHPG(1nmol)	Paclitaxel+artesunate(100μg)+CHPG(1nmol)	Paclitaxel+artesunate(100μg)+CHPG(1nmol)	Paclitaxel+artesunate(100μg)+CHPG(1nmol)	Paclitaxel+artesunate(100μg)+CHPG(1nmol)	Paclitaxel+artesunate(100μg)+CHPG(1nmol)	Paclitaxel+artesunate(100μg)	Paclitaxel+artesunate(100μg)	Paclitaxel+artesunate(100μg)	Paclitaxel+artesunate(100μg)	Paclitaxel+artesunate(100μg)	Paclitaxel+artesunate(100μg)	Paclitaxel+artesunate(100μg)	Paclitaxel+artesunate(100μg)	Paclitaxel+artesunate(100μg)	Paclitaxel+artesunate(100μg)
-1d	19.53	19.64	17.54	16.95	17.43	18.34	18.29	18.57	19.22	18.58	18.75	18.75	17.89	20	18.32	17.89	18.76	19.65	17.88	16.86	19.85	19.52	20	18.77	16.58	18.79	19.12	18.75	19.73	20
10d	14.75	11.63	10.84	8.58	10.77	8.86	8.64	10.1	9.78	10.21	14.43	14.26	13.76	15.58	14.77	13.99	16.23	14.14	15.31	14.33	15.68	16.78	13.85	16.89	13.21	12.748	13.96	15.78	14.99	13.02
1h											10.54	9.57	10.63	9.63	11.53	10.64	10.63	10.63	8.43	12.75	17.65	16.89	16.55	17.56	15.62	14.56	15.68	15.85	15.18	14.87
6h											12.64	11.54	11.47	12.58	12.64	11.36	11.5	11.43	10.76	13.26	16.52	16.98	14.2	16.54	13.54	12.78	13.65	15.46	14.56	13.89
12h											13.98	13.82	12.68	15.78	14.11	14.02	15.86	13.75	15.89	14.37	15.6	16.21	13.45	15.23	13.07	12.05	13.11	14.43	13.65	12.56
11d	12.85	12.54	9.87	8.45	10.79	8.38	8.47	10.58	10.65	10.58	15.5	15.43	14.44	14.42	14.13	13.59	16.09	15.46	15.79	15.64	15.12	16.43	13.63	15.86	13.89	12.12	13.53	15.75	14.12	12.07
