# Supplementary material for: Artesunate Alleviates Paclitaxel-Induced Neuropathic Pain in Mice by Decreasing Metabotropic Glutamate Receptor 5 Activity and Neuroinflammation in Primary Sensory Neurons
Source: Front Mol Neurosci. 2022 May 27;15:902572. doi: 10.3389/fnmol.2022.902572 (PMC9184756; doi:10.3389/fnmol.2022.902572)
Supplement: Supplementary file 5 [file Data_Sheet_5.XLSX]

## Sheet: fig5A-D
	Vehicle+DMSO	Vehicle+DMSO	Vehicle+DMSO	Vehicle+DMSO	Vehicle+DMSO	Paclitaxel+DMSO	Paclitaxel+DMSO	Paclitaxel+DMSO	Paclitaxel+DMSO	Paclitaxel+DMSO	Paclitaxel+artesunate (100μg)	Paclitaxel+artesunate (100μg)	Paclitaxel+artesunate (100μg)	Paclitaxel+artesunate (100μg)	Paclitaxel+artesunate (100μg)	Paclitaxel+MPEP (100nmol)	Paclitaxel+MPEP (100nmol)	Paclitaxel+MPEP (100nmol)	Paclitaxel+MPEP (100nmol)	Paclitaxel+MPEP (100nmol)	CHPG (1nmol)+DMSO	CHPG (1nmol)+DMSO	CHPG (1nmol)+DMSO	CHPG (1nmol)+DMSO	CHPG (1nmol)+DMSO	CHPG (1nmol)+artesunate (100μg)	CHPG (1nmol)+artesunate (100μg)	CHPG (1nmol)+artesunate (100μg)	CHPG (1nmol)+artesunate (100μg)	CHPG (1nmol)+artesunate (100μg)
MOR	1.25	1.146	0.953	1.296	1.035	0.432	0.347	0.653	0.467	0.277	0.832	0.785	1.193	0.878	0.974	0.457	0.632	0.246	0.544	0.645	1.246	0.988	1.045	0.9848	1.356	1.155	1.049	0.883	0.987	1.237
	Vehicle+DMSO	Vehicle+DMSO	Vehicle+DMSO	Vehicle+DMSO	Vehicle+DMSO	Paclitaxel+DMSO	Paclitaxel+DMSO	Paclitaxel+DMSO	Paclitaxel+DMSO	Paclitaxel+DMSO	Paclitaxel+artesunate (100μg)	Paclitaxel+artesunate (100μg)	Paclitaxel+artesunate (100μg)	Paclitaxel+artesunate (100μg)	Paclitaxel+artesunate (100μg)	Paclitaxel+MPEP (100nmol)	Paclitaxel+MPEP (100nmol)	Paclitaxel+MPEP (100nmol)	Paclitaxel+MPEP (100nmol)	Paclitaxel+MPEP (100nmol)	CHPG (1nmol)+DMSO	CHPG (1nmol)+DMSO	CHPG (1nmol)+DMSO	CHPG (1nmol)+DMSO	CHPG (1nmol)+DMSO	CHPG (1nmol)+artesunate (100μg)	CHPG (1nmol)+artesunate (100μg)	CHPG (1nmol)+artesunate (100μg)	CHPG (1nmol)+artesunate (100μg)	CHPG (1nmol)+artesunate (100μg)
NR1	1.256	1.453	1.143	0.943	1.003	2.466	2.35	1.563	3.005	2.121	1.364	1.653	1.246	1.857	1.984	1.354	1.456	1.763	1.664	1.257	1.8374	2.134	2.324	2.224	2.084	1.535	1.234	1.145	1.367	0.977
	Vehicle+DMSO	Vehicle+DMSO	Vehicle+DMSO	Vehicle+DMSO	Vehicle+DMSO	Paclitaxel+DMSO	Paclitaxel+DMSO	Paclitaxel+DMSO	Paclitaxel+DMSO	Paclitaxel+DMSO	Paclitaxel+artesunate (100μg)	Paclitaxel+artesunate (100μg)	Paclitaxel+artesunate (100μg)	Paclitaxel+artesunate (100μg)	Paclitaxel+artesunate (100μg)	Paclitaxel+MPEP (100nmol)	Paclitaxel+MPEP (100nmol)	Paclitaxel+MPEP (100nmol)	Paclitaxel+MPEP (100nmol)	Paclitaxel+MPEP (100nmol)	CHPG (1nmol)+DMSO	CHPG (1nmol)+DMSO	CHPG (1nmol)+DMSO	CHPG (1nmol)+DMSO	CHPG (1nmol)+DMSO	CHPG (1nmol)+artesunate (100μg)	CHPG (1nmol)+artesunate (100μg)	CHPG (1nmol)+artesunate (100μg)	CHPG (1nmol)+artesunate (100μg)	CHPG (1nmol)+artesunate (100μg)
GluA2	1.534	1.535	0.843	0.893	1.099	0.433	0.656	0.543	0.367	0.393	0.863	1.123	1.323	0.936	1.045	0.948	0.837	1.032	0.993	1.322	0.466	0.645	0.339	0.486	0.655	1.123	0.985	1.039	0.898	0.837
	Vehicle+DMSO	Vehicle+DMSO	Vehicle+DMSO	Vehicle+DMSO	Vehicle+DMSO	Paclitaxel+DMSO	Paclitaxel+DMSO	Paclitaxel+DMSO	Paclitaxel+DMSO	Paclitaxel+DMSO	Paclitaxel+artesunate (100μg)	Paclitaxel+artesunate (100μg)	Paclitaxel+artesunate (100μg)	Paclitaxel+artesunate (100μg)	Paclitaxel+artesunate (100μg)	Paclitaxel+MPEP (100nmol)	Paclitaxel+MPEP (100nmol)	Paclitaxel+MPEP (100nmol)	Paclitaxel+MPEP (100nmol)	Paclitaxel+MPEP (100nmol)	CHPG (1nmol)+DMSO	CHPG (1nmol)+DMSO	CHPG (1nmol)+DMSO	CHPG (1nmol)+DMSO	CHPG (1nmol)+DMSO	CHPG (1nmol)+artesunate (100μg)	CHPG (1nmol)+artesunate (100μg)	CHPG (1nmol)+artesunate (100μg)	CHPG (1nmol)+artesunate (100μg)	CHPG (1nmol)+artesunate (100μg)
GABAB	1.193	0.856	1.226	0.894	0.985	0.345	0.689	0.377	0.663	0.498	0.433	0.532	0.311	0.472	0.644	0.457	0.632	0.246	0.544	0.645	1.113	0.945	0.932	0.845	1.245	1.324	1.124	1.332	0.801	0.837

## Sheet: figureE-H
	Vehicle+DMSO	Vehicle+DMSO	Vehicle+DMSO	Vehicle+DMSO	Vehicle+DMSO	Paclitaxel+DMSO	Paclitaxel+DMSO	Paclitaxel+DMSO	Paclitaxel+DMSO	Paclitaxel+DMSO	Paclitaxel+artesunate (100μg)	Paclitaxel+artesunate (100μg)	Paclitaxel+artesunate (100μg)	Paclitaxel+artesunate (100μg)	Paclitaxel+artesunate (100μg)	Paclitaxel+MPEP (100nmol)	Paclitaxel+MPEP (100nmol)	Paclitaxel+MPEP (100nmol)	Paclitaxel+MPEP (100nmol)	Paclitaxel+MPEP (100nmol)	CHPG (1nmol)+DMSO	CHPG (1nmol)+DMSO	CHPG (1nmol)+DMSO	CHPG (1nmol)+DMSO	CHPG (1nmol)+DMSO	CHPG (1nmol)+artesunate (100μg)	CHPG (1nmol)+artesunate (100μg)	CHPG (1nmol)+artesunate (100μg)	CHPG (1nmol)+artesunate (100μg)	CHPG (1nmol)+artesunate (100μg)
MOR	6.435	6.443	4.563	7.5356	4.345	2.434	2.094	1.948	2.644	1.922	4.335	4.346	5.781	5.467	6.039	2.434	1.97	3.235	2.213	2.798	5.544	5.345	7.049	6.445	6.039	5.678	6.059	6.408	7.409	7.115
	Vehicle+DMSO	Vehicle+DMSO	Vehicle+DMSO	Vehicle+DMSO	Vehicle+DMSO	Paclitaxel+DMSO	Paclitaxel+DMSO	Paclitaxel+DMSO	Paclitaxel+DMSO	Paclitaxel+DMSO	Paclitaxel+artesunate (100μg)	Paclitaxel+artesunate (100μg)	Paclitaxel+artesunate (100μg)	Paclitaxel+artesunate (100μg)	Paclitaxel+artesunate (100μg)	Paclitaxel+MPEP (100nmol)	Paclitaxel+MPEP (100nmol)	Paclitaxel+MPEP (100nmol)	Paclitaxel+MPEP (100nmol)	Paclitaxel+MPEP (100nmol)	CHPG (1nmol)+DMSO	CHPG (1nmol)+DMSO	CHPG (1nmol)+DMSO	CHPG (1nmol)+DMSO	CHPG (1nmol)+DMSO	CHPG (1nmol)+artesunate (100μg)	CHPG (1nmol)+artesunate (100μg)	CHPG (1nmol)+artesunate (100μg)	CHPG (1nmol)+artesunate (100μg)	CHPG (1nmol)+artesunate (100μg)
NR1	4567	5335	4466	6048	3340	9087	8757	9087	7885	7354	5445	6779	5002	5226	6494	4845	5083	4990	5679	5824	8947	7954	7004	7248	7112	4983	4179	5069	5122	4255
	Vehicle+DMSO	Vehicle+DMSO	Vehicle+DMSO	Vehicle+DMSO	Vehicle+DMSO	Paclitaxel+DMSO	Paclitaxel+DMSO	Paclitaxel+DMSO	Paclitaxel+DMSO	Paclitaxel+DMSO	Paclitaxel+artesunate (100μg)	Paclitaxel+artesunate (100μg)	Paclitaxel+artesunate (100μg)	Paclitaxel+artesunate (100μg)	Paclitaxel+artesunate (100μg)	Paclitaxel+MPEP (100nmol)	Paclitaxel+MPEP (100nmol)	Paclitaxel+MPEP (100nmol)	Paclitaxel+MPEP (100nmol)	Paclitaxel+MPEP (100nmol)	CHPG (1nmol)+DMSO	CHPG (1nmol)+DMSO	CHPG (1nmol)+DMSO	CHPG (1nmol)+DMSO	CHPG (1nmol)+DMSO	CHPG (1nmol)+artesunate (100μg)	CHPG (1nmol)+artesunate (100μg)	CHPG (1nmol)+artesunate (100μg)	CHPG (1nmol)+artesunate (100μg)	CHPG (1nmol)+artesunate (100μg)
GluA2	4.235	3.949	5.664	5.366	4.012	1.444	1.423	2.149	1.643	0.991	2.862	3.498	3.994	4.121	3.327	3.564	3.978	3.443	3.005	3.205	2.433	1.933	1.534	2.077	2.463	4.34	4.65	3.366	3.124	4.748
	Vehicle+DMSO	Vehicle+DMSO	Vehicle+DMSO	Vehicle+DMSO	Vehicle+DMSO	Paclitaxel+DMSO	Paclitaxel+DMSO	Paclitaxel+DMSO	Paclitaxel+DMSO	Paclitaxel+DMSO	Paclitaxel+artesunate (100μg)	Paclitaxel+artesunate (100μg)	Paclitaxel+artesunate (100μg)	Paclitaxel+artesunate (100μg)	Paclitaxel+artesunate (100μg)	Paclitaxel+MPEP (100nmol)	Paclitaxel+MPEP (100nmol)	Paclitaxel+MPEP (100nmol)	Paclitaxel+MPEP (100nmol)	Paclitaxel+MPEP (100nmol)	CHPG (1nmol)+DMSO	CHPG (1nmol)+DMSO	CHPG (1nmol)+DMSO	CHPG (1nmol)+DMSO	CHPG (1nmol)+DMSO	CHPG (1nmol)+artesunate (100μg)	CHPG (1nmol)+artesunate (100μg)	CHPG (1nmol)+artesunate (100μg)	CHPG (1nmol)+artesunate (100μg)	CHPG (1nmol)+artesunate (100μg)
GABAB	8.554	9.433	7.457	8.643	7.032	4.236	3.789	4.325	5.341	3.578	6.788	6.457	5.334	5.467	6.995	3.467	2.456	3.686	5.342	5.331	7.463	7.457	8.442	8.028	8.438	7.049	7.439	7.404	7.496	8.438
