# Supplementary material for: Artesunate Alleviates Paclitaxel-Induced Neuropathic Pain in Mice by Decreasing Metabotropic Glutamate Receptor 5 Activity and Neuroinflammation in Primary Sensory Neurons
Source: Front Mol Neurosci. 2022 May 27;15:902572. doi: 10.3389/fnmol.2022.902572 (PMC9184756; doi:10.3389/fnmol.2022.902572)
Supplement: Supplementary file 6 [file Data_Sheet_6.XLSX]

## Sheet: fig6A-F
	Vehicle+DMSO	Vehicle+DMSO	Vehicle+DMSO	Vehicle+DMSO	Vehicle+DMSO	Paclitaxel+DMSO	Paclitaxel+DMSO	Paclitaxel+DMSO	Paclitaxel+DMSO	Paclitaxel+DMSO	Paclitaxel+artesunate (100μg)	Paclitaxel+artesunate (100μg)	Paclitaxel+artesunate (100μg)	Paclitaxel+artesunate (100μg)	Paclitaxel+artesunate (100μg)	Paclitaxel+MPEP (100nmol)	Paclitaxel+MPEP (100nmol)	Paclitaxel+MPEP (100nmol)	Paclitaxel+MPEP (100nmol)	Paclitaxel+MPEP (100nmol)	CHPG (1nmol)+DMSO	CHPG (1nmol)+DMSO	CHPG (1nmol)+DMSO	CHPG (1nmol)+DMSO	CHPG (1nmol)+DMSO	CHPG (1nmol)+artesunate (100μg)	CHPG (1nmol)+artesunate (100μg)	CHPG (1nmol)+artesunate (100μg)	CHPG (1nmol)+artesunate (100μg)	CHPG (1nmol)+artesunate (100μg)
CXCL1	25.53	30.53	40.36	25.43	20.54	50.53	60.546	61.54	65.46	66.45	40.63	43.35	35.34	45.743	30.56	62.56	63.67	70.42	50.33	51.45	23.64	30.23	18.54	31.46	28.64	25.54	20.33	28.52	30.54	20.67
	Vehicle+DMSO	Vehicle+DMSO	Vehicle+DMSO	Vehicle+DMSO	Vehicle+DMSO	Paclitaxel+DMSO	Paclitaxel+DMSO	Paclitaxel+DMSO	Paclitaxel+DMSO	Paclitaxel+DMSO	Paclitaxel+artesunate (100μg)	Paclitaxel+artesunate (100μg)	Paclitaxel+artesunate (100μg)	Paclitaxel+artesunate (100μg)	Paclitaxel+artesunate (100μg)	Paclitaxel+MPEP (100nmol)	Paclitaxel+MPEP (100nmol)	Paclitaxel+MPEP (100nmol)	Paclitaxel+MPEP (100nmol)	Paclitaxel+MPEP (100nmol)	CHPG (1nmol)+DMSO	CHPG (1nmol)+DMSO	CHPG (1nmol)+DMSO	CHPG (1nmol)+DMSO	CHPG (1nmol)+DMSO	CHPG (1nmol)+artesunate (100μg)	CHPG (1nmol)+artesunate (100μg)	CHPG (1nmol)+artesunate (100μg)	CHPG (1nmol)+artesunate (100μg)	CHPG (1nmol)+artesunate (100μg)
CXCL12	285.43	286.34	369.57	327.49	314.52	1232.45	1039.64	954.35	846.63	1005.3	749.43	515.48	759.38	607.42	832.47	847.54	1145.53	1298.45	1007.53	899.58	246.45	342.64	343.78	408.55	269.4	246.54	305.35	253.64	223.54	195.53
	Vehicle+DMSO	Vehicle+DMSO	Vehicle+DMSO	Vehicle+DMSO	Vehicle+DMSO	Paclitaxel+DMSO	Paclitaxel+DMSO	Paclitaxel+DMSO	Paclitaxel+DMSO	Paclitaxel+DMSO	Paclitaxel+artesunate (100μg)	Paclitaxel+artesunate (100μg)	Paclitaxel+artesunate (100μg)	Paclitaxel+artesunate (100μg)	Paclitaxel+artesunate (100μg)	Paclitaxel+MPEP (100nmol)	Paclitaxel+MPEP (100nmol)	Paclitaxel+MPEP (100nmol)	Paclitaxel+MPEP (100nmol)	Paclitaxel+MPEP (100nmol)	CHPG (1nmol)+DMSO	CHPG (1nmol)+DMSO	CHPG (1nmol)+DMSO	CHPG (1nmol)+DMSO	CHPG (1nmol)+DMSO	CHPG (1nmol)+artesunate (100μg)	CHPG (1nmol)+artesunate (100μg)	CHPG (1nmol)+artesunate (100μg)	CHPG (1nmol)+artesunate (100μg)	CHPG (1nmol)+artesunate (100μg)
CCL2	304.49	357.54	433.47	463.22	298.43	794.63	867.31	743.43	674.48	811.46	642.53	546.15	588.46	649.68	572.37	732.47	644.64	689.47	894.65	825.32	435.54	346.43	318.46	357.87	298.59	346.54	356.12	457.43	286.64	305.51
	Vehicle+DMSO	Vehicle+DMSO	Vehicle+DMSO	Vehicle+DMSO	Vehicle+DMSO	Paclitaxel+DMSO	Paclitaxel+DMSO	Paclitaxel+DMSO	Paclitaxel+DMSO	Paclitaxel+DMSO	Paclitaxel+artesunate (100μg)	Paclitaxel+artesunate (100μg)	Paclitaxel+artesunate (100μg)	Paclitaxel+artesunate (100μg)	Paclitaxel+artesunate (100μg)	Paclitaxel+MPEP (100nmol)	Paclitaxel+MPEP (100nmol)	Paclitaxel+MPEP (100nmol)	Paclitaxel+MPEP (100nmol)	Paclitaxel+MPEP (100nmol)	CHPG (1nmol)+DMSO	CHPG (1nmol)+DMSO	CHPG (1nmol)+DMSO	CHPG (1nmol)+DMSO	CHPG (1nmol)+DMSO	CHPG (1nmol)+artesunate (100μg)	CHPG (1nmol)+artesunate (100μg)	CHPG (1nmol)+artesunate (100μg)	CHPG (1nmol)+artesunate (100μg)	CHPG (1nmol)+artesunate (100μg)
TNF-α	79.54	87.34	119.65	59.61	120.43	343.74	258.43	255.64	209.53	297.11	214.34	185.35	316.43	189.24	179.45	356.34	382.54	278.54	259.75	226.64	114.33	60.45	69.34	89.35	90.47	86.46	109.62	74.53	64.34	69.87
	Vehicle+DMSO	Vehicle+DMSO	Vehicle+DMSO	Vehicle+DMSO	Vehicle+DMSO	Paclitaxel+DMSO	Paclitaxel+DMSO	Paclitaxel+DMSO	Paclitaxel+DMSO	Paclitaxel+DMSO	Paclitaxel+artesunate (100μg)	Paclitaxel+artesunate (100μg)	Paclitaxel+artesunate (100μg)	Paclitaxel+artesunate (100μg)	Paclitaxel+artesunate (100μg)	Paclitaxel+MPEP (100nmol)	Paclitaxel+MPEP (100nmol)	Paclitaxel+MPEP (100nmol)	Paclitaxel+MPEP (100nmol)	Paclitaxel+MPEP (100nmol)	CHPG (1nmol)+DMSO	CHPG (1nmol)+DMSO	CHPG (1nmol)+DMSO	CHPG (1nmol)+DMSO	CHPG (1nmol)+DMSO	CHPG (1nmol)+artesunate (100μg)	CHPG (1nmol)+artesunate (100μg)	CHPG (1nmol)+artesunate (100μg)	CHPG (1nmol)+artesunate (100μg)	CHPG (1nmol)+artesunate (100μg)
IL-1β	115.43	223.53	224.54	136.78	200.49	643.32	523.53	434.33	697.64	665.46	435.53	359.67	419.65	368.75	456.54	596.43	545.63	503.32	624.55	633.58	146.43	189.54	122.55	129.44	114.67	128.65	98.43	98.53	115.46	89.43
	Vehicle+DMSO	Vehicle+DMSO	Vehicle+DMSO	Vehicle+DMSO	Vehicle+DMSO	Paclitaxel+DMSO	Paclitaxel+DMSO	Paclitaxel+DMSO	Paclitaxel+DMSO	Paclitaxel+DMSO	Paclitaxel+artesunate (100μg)	Paclitaxel+artesunate (100μg)	Paclitaxel+artesunate (100μg)	Paclitaxel+artesunate (100μg)	Paclitaxel+artesunate (100μg)	Paclitaxel+MPEP (100nmol)	Paclitaxel+MPEP (100nmol)	Paclitaxel+MPEP (100nmol)	Paclitaxel+MPEP (100nmol)	Paclitaxel+MPEP (100nmol)	CHPG (1nmol)+DMSO	CHPG (1nmol)+DMSO	CHPG (1nmol)+DMSO	CHPG (1nmol)+DMSO	CHPG (1nmol)+DMSO	CHPG (1nmol)+artesunate (100μg)	CHPG (1nmol)+artesunate (100μg)	CHPG (1nmol)+artesunate (100μg)	CHPG (1nmol)+artesunate (100μg)	CHPG (1nmol)+artesunate (100μg)
IL-6	23.64	40.23	32.35	20.64	25.37	53.35	80.43	49.62	70.53	51.21	52.32	35.63	41.43	35.41	26.34	57.45	61.46	55.67	50.23	58.96	35.43	42.53	27.45	25.49	31.64	19.13	29.27	30.75	29.56	23.9
